# Supplementary material for: Genomic Basis of Occurrence of Cryptic Resistance among Oxacillin- and Cefoxitin-Susceptible mecA-Positive Staphylococcus aureus
Source: Microbiol Spectr. 2022 May 24;10(3):e00291-22. doi: 10.1128/spectrum.00291-22 (PMC9241717; doi:10.1128/spectrum.00291-22)
Supplement: SUPPLEMENTAL FILE 1 — Supplemental material. Download spectrum.00291-22-s001.xlsx, XLSX file, 0.01 MB [file spectrum.00291-22-s001.xlsx]

## Sheet: Sheet1
PCR	Name	Gene	Primer sequence (5‘‐3‘)	Primer	Product	Reference
				size (bp)	size (bp)
1	mecA-F	mecA	AGTTGTAGTTGTCGGGTTTGG	21	300	This work
	mecA-R		CGTTGCGATCAATGTTACCG	20
2	gyrB-F	gyrB	GGTGGCGACTTTGATCTAGC	20	170	1
	gyrB-R		TTATACAACGGTGGCTGTGC	20
Reference
1	Marie Pierre Otto, et al. Effects of subinhibitory concentrations of antibiotics on virulence factor expression by community-acquired methicillin-resistant Staphylococcus aureus. J Antimicrob Chemother, 2013 Jul;68(7):1524-32
